# Supplementary material for: Redox‐Neutrale Selen‐katalysierte Isomerisierung von para‐Hydroxamsäuren zu para‐Aminophenolen
Source: Angew Chem Weinheim Bergstr Ger. 2021 Mar 24;133(25):13896–901. doi: 10.1002/ange.202100801 (PMC10946912; doi:10.1002/ange.202100801)
Supplement: Supplementary file 2 — Supplementary [file ANGE-133-13896-s001.xyz]

20
substrate
C        2.603991000     -0.969093000      0.506574000
C        1.231358000     -1.179088000      0.420045000
C        0.406926000     -0.173201000     -0.102094000
C        0.968970000      1.022397000     -0.564059000
C        2.342817000      1.226341000     -0.452489000
C        3.166079000      0.236209000      0.082163000
H        4.244085000      0.397611000      0.156384000
H        2.773322000      2.164951000     -0.810252000
H        0.339911000      1.782228000     -1.028470000
N       -0.976029000     -0.398429000     -0.183904000
C       -2.038956000      0.389827000      0.145670000
O       -3.156009000     -0.125527000      0.077350000
C       -1.815939000      1.800410000      0.585772000
H       -2.671192000      2.085982000      1.211485000
H       -1.792601000      2.473322000     -0.285200000
H       -0.882536000      1.930350000      1.148689000
O       -1.329360000     -1.701319000     -0.453170000
H       -2.307222000     -1.628272000     -0.323696000
H        0.784596000     -2.117468000      0.750467000
H        3.240988000     -1.756737000      0.917019000


32
A
C       -0.558715000     -2.919202000      0.758339000
C       -0.746318000     -3.169641000     -0.603333000
C       -0.021418000     -2.458559000     -1.558592000
C        0.892165000     -1.484751000     -1.160302000
C        1.076885000     -1.260279000      0.202136000
C        0.359271000     -1.960798000      1.172175000
H       -1.131584000     -3.475120000      1.503608000
H       -1.469758000     -3.923936000     -0.921436000
H       -0.176618000     -2.649484000     -2.622638000
H        1.447361000     -0.897284000     -1.894230000
H        0.516199000     -1.746166000      2.230681000
N        1.965826000     -0.230530000      0.632115000
O        1.440695000      0.764144000      1.408771000
H        3.260331000      1.460908000      1.360016000
C        3.260360000     -0.143723000      0.418585000
C        4.033836000     -1.164886000     -0.304165000
H        3.514524000     -2.128932000     -0.326785000
H        4.197057000     -0.819219000     -1.338063000
H        5.015247000     -1.265574000      0.179112000
O        3.893042000      0.889947000      0.872112000
Se       0.239462000      1.936526000      0.504951000
C       -1.344001000      0.956825000      0.842565000
C       -1.839382000      0.858803000      2.149577000
C       -2.011121000      0.343210000     -0.224975000
C       -2.990171000      0.113032000      2.387772000
H       -1.320399000      1.356619000      2.971861000
C       -3.178620000     -0.375269000      0.021602000
H       -1.610480000      0.420302000     -1.237890000
C       -3.659858000     -0.499003000      1.325617000
H       -3.375063000      0.019578000      3.406071000
H       -3.704959000     -0.855122000     -0.806826000
H       -4.568171000     -1.075725000      1.517192000


32
TSAB
C       -0.633669000     -2.824934000      0.314963000
C       -0.901341000     -2.893256000     -1.063975000
C       -0.163681000     -2.142892000     -1.972102000
C        0.846699000     -1.295173000     -1.515007000
C        1.113727000     -1.229397000     -0.131210000
C        0.355195000     -1.986751000      0.788951000
H       -1.220492000     -3.424875000      1.013722000
H       -1.696070000     -3.550940000     -1.424234000
H       -0.371899000     -2.210186000     -3.041832000
H        1.467173000     -0.724194000     -2.208210000
H        0.560146000     -1.887290000      1.856532000
N        1.959498000     -0.263896000      0.313150000
O        1.183337000      1.339765000      0.387044000
H        2.884035000      1.690634000      0.908539000
C        3.177772000     -0.126069000      0.702462000
C        4.133933000     -1.251556000      0.791151000
H        3.701446000     -2.182763000      0.411596000
H        5.037586000     -0.988421000      0.221380000
H        4.424225000     -1.376386000      1.846081000
O        3.617038000      1.050106000      1.045180000
Se      -0.075323000      1.542257000     -0.773079000
C       -1.533282000      0.797726000      0.198773000
C       -1.554582000      0.836430000      1.595360000
C       -2.564649000      0.199245000     -0.528659000
C       -2.621979000      0.250166000      2.268292000
H       -0.736636000      1.305838000      2.146257000
C       -3.637897000     -0.367397000      0.159906000
H       -2.527448000      0.164867000     -1.620711000
C       -3.663114000     -0.349206000      1.553447000
H       -2.646458000      0.267606000      3.360684000
H       -4.449785000     -0.838440000     -0.399376000
H       -4.499945000     -0.803642000      2.089242000


32
B
C       -0.238844000      2.298876000      1.008308000
C       -0.940693000      3.365769000      0.559903000
C       -2.173722000      3.168986000     -0.157838000
C       -2.743316000      1.940080000     -0.312366000
C       -2.096394000      0.780942000      0.239775000
N       -2.689177000     -0.361069000      0.294581000
C       -2.528094000     -1.632429000      0.512876000
O       -1.789526000     -2.376141000     -0.228395000
C       -3.304048000     -2.304806000      1.584607000
H       -3.841250000     -1.579500000      2.205167000
H       -2.614826000     -2.904598000      2.197161000
H       -4.022129000     -2.999192000      1.119888000
C       -0.690529000      0.940383000      0.693058000
H       -0.347924000      0.154740000      1.377568000
Se       0.363118000      0.474026000     -1.080118000
O       -0.421840000     -0.891021000     -1.628724000
H       -1.198278000     -1.778387000     -0.864427000
C        1.894491000     -0.238341000     -0.173121000
C        2.935673000      0.632580000      0.149643000
C        4.060593000      0.118319000      0.791983000
C        4.133883000     -1.243187000      1.089331000
C        3.087142000     -2.100927000      0.745518000
C        1.954548000     -1.602266000      0.105985000
H        1.134149000     -2.264158000     -0.178554000
H        3.153555000     -3.167447000      0.972907000
H        5.019869000     -1.642151000      1.589074000
H        4.886089000      0.784215000      1.053785000
H        2.873036000      1.695850000     -0.097679000
H       -3.714903000      1.811469000     -0.792397000
H       -2.689882000      4.045910000     -0.557340000
H       -0.591426000      4.383134000      0.746187000
H        0.700109000      2.415182000      1.554479000


32
TSBC
C       -0.264212000      2.234030000      1.038988000
C       -0.943042000      3.333105000      0.644023000
C       -2.183917000      3.201428000     -0.083192000
C       -2.785112000      1.997728000     -0.283316000
C       -2.176685000      0.794722000      0.228850000
N       -2.828361000     -0.314761000      0.265550000
C       -2.531727000     -1.572408000      0.571384000
O       -1.723010000     -2.264128000     -0.106519000
C       -3.291789000     -2.216792000      1.672420000
H       -4.264899000     -2.544800000      1.270522000
H       -3.487914000     -1.500693000      2.481592000
H       -2.748695000     -3.095672000      2.040527000
C       -0.749431000      0.894396000      0.663636000
H       -0.433032000      0.088545000      1.339190000
Se       0.290927000      0.469003000     -1.087244000
O       -0.527962000     -0.892558000     -1.662081000
H       -1.130152000     -1.614630000     -0.880266000
C        1.824466000     -0.290336000     -0.226585000
C        2.875838000      0.564625000      0.107231000
C        4.004584000      0.024855000      0.720595000
C        4.072583000     -1.345001000      0.977502000
C        3.016222000     -2.185460000      0.622066000
C        1.878147000     -1.662601000      0.011948000
H        1.054671000     -2.316820000     -0.280250000
H        3.078112000     -3.258658000      0.816564000
H        4.962208000     -1.764094000      1.453665000
H        4.837492000      0.678097000      0.990421000
H        2.817932000      1.634621000     -0.109884000
H       -3.761650000      1.913335000     -0.763539000
H       -2.673796000      4.108795000     -0.445886000
H       -0.571063000      4.332137000      0.879961000
H        0.677601000      2.302950000      1.588181000


32
C
C       -0.311400000      2.155613000      1.082264000
C       -0.984329000      3.269141000      0.725193000
C       -2.204060000      3.178084000     -0.050369000
C       -2.800217000      1.989000000     -0.320237000
C       -2.218265000      0.757059000      0.170648000
N       -2.896325000     -0.333223000      0.182564000
C       -2.497540000     -1.575407000      0.562764000
O       -1.646754000     -2.216621000     -0.069105000
C       -3.221852000     -2.166099000      1.720664000
H       -4.287648000     -2.268597000      1.464093000
H       -3.160718000     -1.483730000      2.582618000
H       -2.799834000     -3.145941000      1.972657000
C       -0.785452000      0.830856000      0.622369000
H       -0.485476000     -0.001273000      1.273951000
Se       0.303550000      0.519833000     -1.089870000
O       -0.491947000     -0.841744000     -1.783908000
H       -0.965257000     -1.458418000     -1.077910000
C        1.822148000     -0.276655000     -0.247567000
C        2.896994000      0.564683000      0.044942000
C        4.019661000      0.018070000      0.663459000
C        4.058359000     -1.343600000      0.963585000
C        2.977797000     -2.169865000      0.649372000
C        1.843623000     -1.641881000      0.037496000
H        1.001390000     -2.289991000     -0.211322000
H        3.016163000     -3.237012000      0.879340000
H        4.943643000     -1.768447000      1.442587000
H        4.870488000      0.660103000      0.902167000
H        2.860919000      1.627892000     -0.206811000
H       -3.762428000      1.927316000     -0.832264000
H       -2.676787000      4.104292000     -0.386846000
H       -0.624588000      4.254736000      1.028087000
H        0.612642000      2.196756000      1.663396000


32
TSCD
C       -2.012602000      1.101210000      0.357164000
C       -0.834446000      0.543077000      0.703355000
C        0.372674000      1.331277000      0.699100000
C        0.390516000      2.657841000      0.388419000
C       -0.829296000      3.328708000      0.043620000
C       -2.086424000      2.519846000     -0.024598000
H       -2.942387000      0.526042000      0.356632000
H       -0.780562000     -0.507074000      0.996329000
H        1.314022000      0.836360000      0.952480000
H        1.330614000      3.209081000      0.381650000
H       -2.904223000      3.045117000      0.492958000
N       -0.967063000      4.586797000     -0.286413000
O       -2.580206000      4.339326000     -2.136891000
H       -1.891463000      4.651886000     -1.294601000
C        0.025316000      5.586594000     -0.255374000
C        0.816867000      5.751211000      1.010164000
H        0.827364000      6.819807000      1.268430000
H        0.422766000      5.168603000      1.852038000
H        1.860882000      5.455231000      0.820592000
O        0.135066000      6.322599000     -1.205699000
Se      -2.789731000      2.647317000     -1.959146000
C       -4.644661000      2.544258000     -1.522241000
C       -5.313426000      3.671485000     -1.047069000
C       -5.285921000      1.323977000     -1.736838000
C       -6.670906000      3.558394000     -0.759955000
H       -4.784554000      4.618365000     -0.915131000
C       -6.644099000      1.229310000     -1.436680000
H       -4.738760000      0.463674000     -2.131481000
C       -7.330903000      2.341942000     -0.950909000
H       -7.217926000      4.427869000     -0.388242000
H       -7.167450000      0.283320000     -1.592684000
H       -8.396759000      2.263565000     -0.723660000


32
D
C       -2.114499000      1.014284000      0.835299000
C       -0.877594000      0.427486000      0.743243000
C        0.270429000      1.247131000      0.651865000
C        0.204046000      2.627778000      0.681796000
C       -1.051259000      3.261303000      0.796673000
C       -2.230576000      2.433037000      0.766791000
H       -3.024106000      0.416636000      0.924333000
H       -0.770148000     -0.658462000      0.760195000
H        1.254602000      0.776507000      0.586726000
H        1.123641000      3.207377000      0.677543000
H       -3.186822000      2.901126000      1.022207000
N       -1.263608000      4.596754000      0.850820000
O       -2.161452000      4.330626000     -1.737881000
H       -2.190451000      4.885592000      1.164693000
C       -0.503477000      5.712759000      0.444894000
C        0.770069000      5.497314000     -0.304035000
H        1.026153000      6.442287000     -0.797979000
H        1.585259000      5.242688000      0.390966000
H        0.677535000      4.697724000     -1.050961000
O       -0.954957000      6.801803000      0.703474000
Se      -2.443278000      2.732953000     -1.589068000
C       -4.344046000      2.631980000     -1.506224000
C       -5.081710000      3.815812000     -1.462216000
C       -4.951243000      1.373877000     -1.538420000
C       -6.470430000      3.730787000     -1.440989000
H       -4.565390000      4.779128000     -1.451646000
C       -6.341807000      1.306791000     -1.516491000
H       -4.348483000      0.462431000     -1.581288000
C       -7.095952000      2.481252000     -1.466327000
H       -7.069972000      4.643408000     -1.407616000
H       -6.839264000      0.334631000     -1.541961000
H       -8.186963000      2.422364000     -1.449896000


32
TSDE
C       -2.361704000     -2.311185000      0.090179000
C       -1.125324000     -2.670930000      0.735804000
C       -0.529683000     -1.723433000      1.632832000
C       -0.827530000     -0.398480000      1.508750000
C       -1.847638000      0.007455000      0.582401000
C       -2.676007000     -0.996378000     -0.039625000
H       -2.959699000     -3.083318000     -0.397155000
H       -0.905139000     -3.729914000      0.878644000
H        0.250131000     -2.050561000      2.322708000
H       -0.305878000      0.363518000      2.082628000
H       -3.546377000     -0.670152000     -0.614457000
N       -2.198939000      1.298710000      0.383680000
O       -0.014289000     -2.453445000     -0.751960000
H       -2.995978000      1.443148000     -0.233622000
C       -1.586759000      2.470894000      0.858870000
C       -2.274582000      3.716315000      0.395331000
H       -1.781251000      4.587943000      0.839517000
H       -2.227964000      3.785517000     -0.703390000
H       -3.337401000      3.699730000      0.682856000
O       -0.605792000      2.449025000      1.561493000
Se       0.111058000     -0.881412000     -1.381289000
C        1.673958000     -0.258555000     -0.501101000
C        2.000327000      1.095475000     -0.625114000
C        2.468479000     -1.138898000      0.236723000
C        3.139237000      1.573548000      0.015866000
H        1.364333000      1.771231000     -1.203451000
C        3.600816000     -0.642782000      0.878785000
H        2.200046000     -2.195358000      0.301298000
C        3.935226000      0.708068000      0.770333000
H        3.403342000      2.630413000     -0.067354000
H        4.230301000     -1.318920000      1.462305000
H        4.826127000      1.090171000      1.274454000


32
E
C       -1.190194000     -0.614587000      1.747841000
C       -1.310672000      0.750015000      2.313600000
C       -1.685203000      1.792281000      1.323196000
C       -2.124079000      1.476873000      0.083785000
C       -2.095932000      0.114262000     -0.365447000
C       -1.617690000     -0.927166000      0.501601000
H       -0.807380000     -1.394767000      2.411658000
H       -2.247339000      0.671328000      2.928598000
H       -1.678598000      2.828170000      1.670273000
H       -2.462686000      2.251210000     -0.608597000
H       -1.578727000     -1.947766000      0.129907000
N       -2.509873000     -0.115501000     -1.616852000
O       -0.309553000      1.130286000      3.204959000
H       -2.822907000      0.706290000     -2.132939000
C       -2.572000000     -1.332659000     -2.347841000
C       -3.103045000     -1.143600000     -3.729877000
H       -2.470461000     -0.432015000     -4.284248000
H       -3.119242000     -2.109396000     -4.246701000
H       -4.120523000     -0.723011000     -3.690000000
O       -2.224418000     -2.381134000     -1.872371000
Se       1.417775000      0.821406000      2.623157000
C        1.302619000      1.733846000      0.955810000
C        1.134197000      3.125157000      0.918243000
C        1.338576000      0.991451000     -0.230467000
C        0.958287000      3.762854000     -0.307682000
H        1.129903000      3.700450000      1.847226000
C        1.181106000      1.639927000     -1.453046000
H        1.466744000     -0.092736000     -0.190287000
C        0.977789000      3.021240000     -1.490175000
H        0.813550000      4.845410000     -0.340642000
H        1.205573000      1.063109000     -2.380909000
H        0.842481000      3.525590000     -2.450316000


52
E+substrate
C       -1.527062000      0.447950000     -0.533684000
C       -2.527355000      0.120308000     -1.571726000
C       -2.990705000      1.290609000     -2.356991000
C       -2.347784000      2.478975000     -2.311391000
C       -1.258319000      2.687143000     -1.396785000
C       -0.878219000      1.635898000     -0.495398000
H       -1.260749000     -0.345696000      0.169498000
H       -1.890645000     -0.409986000     -2.336451000
H       -3.812800000      1.124761000     -3.056874000
H       -2.654599000      3.310499000     -2.949341000
H       -0.108940000      1.800843000      0.252599000
N       -0.679009000      3.889016000     -1.444529000
O       -3.525980000     -0.775990000     -1.203769000
H       -1.115222000      4.552948000     -2.087320000
C        0.436994000      4.510186000     -0.807765000
C        1.374244000      3.701941000      0.018388000
H        0.905160000      3.433073000      0.977330000
H        1.672150000      2.784424000     -0.506685000
H        2.254317000      4.322574000      0.222970000
O        0.560935000      5.688365000     -1.021205000
Se      -4.402659000     -0.371997000      0.374144000
C       -4.875941000      1.424923000     -0.040503000
C       -5.812855000      1.698421000     -1.047160000
C       -4.239826000      2.471186000      0.638405000
C       -6.076216000      3.019906000     -1.400229000
H       -6.321212000      0.876811000     -1.557624000
C       -4.522724000      3.790058000      0.291492000
H       -3.509837000      2.247928000      1.419850000
C       -5.429257000      4.063025000     -0.735190000
H       -6.795864000      3.236857000     -2.193321000
H       -4.024917000      4.609061000      0.816444000
H       -5.640018000      5.098763000     -1.013299000
C        2.856753000      4.881218000     -4.276690000
C        1.924768000      5.730112000     -4.874519000
C        0.614554000      5.290986000     -5.060900000
C        0.230538000      4.015143000     -4.654602000
C        1.178951000      3.158633000     -4.083565000
C        2.493150000      3.597158000     -3.881920000
H        3.883846000      5.218677000     -4.118032000
H        2.216356000      6.736362000     -5.183890000
H       -0.128829000      5.954256000     -5.509621000
H       -0.807199000      3.698754000     -4.761323000
H        3.218138000      2.929183000     -3.415672000
N        0.818765000      1.871520000     -3.645391000
O        1.460473000      1.461113000     -2.498936000
H        1.099861000      0.541579000     -2.428056000
C        0.004208000      0.921175000     -4.174874000
C       -0.671445000      1.147151000     -5.484582000
H       -1.671231000      1.579221000     -5.323281000
H       -0.105264000      1.809435000     -6.151088000
H       -0.801838000      0.165026000     -5.957192000
O       -0.116870000     -0.125768000     -3.525353000


52
TSsubEF
C       -1.487156000      0.728774000     -0.466035000
C       -2.454952000      0.513959000     -1.512117000
C       -2.920772000      1.693733000     -2.204415000
C       -2.243637000      2.875661000     -2.094551000
C       -1.142718000      3.007058000     -1.199144000
C       -0.806125000      1.912394000     -0.356049000
H       -1.232723000     -0.114892000      0.180894000
H       -1.561076000      0.280140000     -2.370815000
H       -3.751497000      1.583617000     -2.904860000
H       -2.543906000      3.740163000     -2.690828000
H       -0.029781000      2.003987000      0.397527000
N       -0.493143000      4.197240000     -1.227021000
O       -3.264118000     -0.593112000     -1.487215000
H       -0.914038000      4.897646000     -1.837263000
C        0.690379000      4.709284000     -0.664146000
C        1.566959000      3.832782000      0.166384000
H        1.076747000      3.577204000      1.117801000
H        1.812712000      2.904385000     -0.368484000
H        2.485915000      4.390173000      0.381285000
O        0.949473000      5.861992000     -0.919546000
Se      -4.414547000     -0.684641000     -0.024369000
C       -5.197204000      1.035418000     -0.225821000
C       -6.182728000      1.255576000     -1.198256000
C       -4.746867000      2.092015000      0.576804000
C       -6.698279000      2.536658000     -1.377532000
H       -6.534683000      0.424711000     -1.814433000
C       -5.276083000      3.368951000      0.398236000
H       -3.976852000      1.911501000      1.330583000
C       -6.244832000      3.590849000     -0.581044000
H       -7.462596000      2.713229000     -2.138268000
H       -4.925963000      4.194772000      1.022306000
H       -6.654650000      4.594086000     -0.723172000
C        3.323247000      4.356639000     -4.995258000
C        2.475308000      5.405564000     -5.354980000
C        1.101556000      5.297765000     -5.140938000
C        0.569719000      4.146217000     -4.565286000
C        1.425389000      3.094953000     -4.231016000
C        2.803808000      3.194293000     -4.433510000
H        4.400165000      4.440946000     -5.158302000
H        2.889198000      6.314380000     -5.798015000
H        0.436703000      6.122421000     -5.407770000
H       -0.500004000      4.066720000     -4.363888000
H        3.455634000      2.366312000     -4.149753000
N        0.905607000      1.924967000     -3.625818000
O        1.547663000      1.565358000     -2.470378000
H        1.099480000      0.716703000     -2.251411000
C       -0.115981000      1.144917000     -3.990375000
C       -0.849733000      1.377828000     -5.260875000
H       -1.821637000      1.847335000     -5.042156000
H       -0.300029000      2.008611000     -5.968434000
H       -1.049354000      0.395350000     -5.710675000
O       -0.391227000      0.185122000     -3.217205000


52
F
C       -0.152151000     -2.308826000      1.335908000
C        0.949410000     -1.562385000      0.924182000
C        1.096698000     -0.238344000      1.340894000
C        0.154443000      0.319662000      2.194456000
C       -0.951477000     -0.427074000      2.633588000
C       -1.099726000     -1.752257000      2.188089000
H       -0.258766000     -3.340560000      0.992914000
H        3.363875000     -1.992904000      0.592713000
H        1.958359000      0.344696000      1.009881000
H        0.278199000      1.350838000      2.536301000
H       -1.954471000     -2.333116000      2.527221000
N       -1.847420000      0.196111000      3.500724000
O        1.923077000     -2.142433000      0.146463000
H       -1.634999000      1.164769000      3.715781000
C       -2.945176000     -0.333301000      4.129505000
C       -3.637205000      0.623707000      5.064322000
H       -3.502676000      1.676579000      4.779691000
H       -4.706815000      0.379659000      5.094957000
H       -3.230001000      0.485740000      6.079345000
O       -3.320397000     -1.481872000      3.978885000
Se       1.656256000     -2.167468000     -1.723641000
C        1.737723000     -0.292052000     -1.972286000
C        2.979625000      0.348384000     -2.086236000
C        0.550290000      0.451782000     -1.987665000
C        3.028510000      1.734606000     -2.204389000
H        3.899744000     -0.240809000     -2.075404000
C        0.609047000      1.838473000     -2.113821000
H       -0.411654000     -0.057267000     -1.894265000
C        1.845009000      2.476925000     -2.218416000
H        3.993705000      2.239437000     -2.291072000
H       -0.314160000      2.422701000     -2.125365000
H        1.888253000      3.564821000     -2.314314000
C        3.245515000      0.123909000      4.484791000
C        2.139455000     -0.458511000      5.107072000
C        1.738107000     -1.750150000      4.767321000
C        2.439066000     -2.467719000      3.800983000
C        3.550124000     -1.876739000      3.202529000
C        3.960556000     -0.583159000      3.523277000
H        3.555349000      1.136941000      4.750710000
H        1.579847000      0.103665000      5.858345000
H        0.863427000     -2.199113000      5.242795000
H        2.123453000     -3.469670000      3.503538000
H        4.824961000     -0.143482000      3.022213000
N        4.251771000     -2.578761000      2.175669000
O        4.320723000     -1.985859000      0.949453000
H        5.283253000     -3.586143000      0.479646000
C        4.899809000     -3.714342000      2.286608000
C        5.037380000     -4.458888000      3.548129000
H        4.849944000     -3.823748000      4.420384000
H        4.317915000     -5.293704000      3.547482000
H        6.049276000     -4.884859000      3.591370000
O        5.454226000     -4.205637000      1.224372000


52
TSFA
C        1.317554000      0.757665000     -0.699473000
C        0.818276000      1.239324000      0.533859000
C        1.711275000      1.886691000      1.429605000
C        3.036539000      2.029689000      1.102328000
C        3.544870000      1.509246000     -0.114788000
C        2.654804000      0.882870000     -1.017351000
H        0.628406000      0.289160000     -1.404470000
H       -1.012806000      0.705916000      0.153394000
H        1.317822000      2.268269000      2.373837000
H        3.720529000      2.529571000      1.792801000
H        3.038621000      0.499718000     -1.959547000
N        4.890851000      1.666494000     -0.354160000
O       -0.441058000      1.127998000      0.883560000
H        5.397336000      2.190961000      0.354138000
C        5.653225000      1.168234000     -1.396251000
C        7.097704000      1.574317000     -1.328559000
H        7.189728000      2.651016000     -1.544934000
H        7.518066000      1.397895000     -0.326983000
H        7.665086000      1.008847000     -2.076695000
O        5.189306000      0.480496000     -2.282409000
Se      -1.026377000     -1.743010000      1.334506000
C        0.759320000     -1.813107000      0.967050000
C        1.230149000     -2.451421000     -0.218133000
C        1.702131000     -1.196752000      1.838156000
C        2.577941000     -2.469612000     -0.507195000
H        0.506931000     -2.920740000     -0.888907000
C        3.056700000     -1.242534000      1.544381000
H        1.345256000     -0.730020000      2.757990000
C        3.492273000     -1.851522000      0.366078000
H        2.938224000     -2.949212000     -1.419781000
H        3.778834000     -0.782805000      2.221802000
H        4.558224000     -1.867554000      0.126226000
C       -4.456500000      2.304737000      1.393214000
C       -5.188862000      3.120512000      0.528627000
C       -5.219066000      2.846297000     -0.838285000
C       -4.514300000      1.757865000     -1.349218000
C       -3.797533000      0.946334000     -0.472176000
C       -3.755015000      1.209688000      0.897274000
H       -4.435669000      2.518332000      2.464290000
H       -5.739129000      3.977403000      0.924500000
H       -5.787668000      3.487180000     -1.515977000
H       -4.514335000      1.537242000     -2.418805000
H       -3.187602000      0.558239000      1.565740000
N       -3.048980000     -0.159090000     -0.981066000
O       -1.723587000     -0.136052000     -0.865987000
H       -1.802854000     -1.713569000     -1.679061000
C       -3.546134000     -1.224498000     -1.566878000
C       -4.978642000     -1.481163000     -1.795311000
H       -5.217273000     -1.317127000     -2.858458000
H       -5.185366000     -2.536029000     -1.565251000
H       -5.613882000     -0.833894000     -1.181233000
O       -2.671928000     -2.101513000     -1.968194000


52
A+product
C       -0.404987000      0.566169000      3.192360000
C        0.968368000      0.464719000      2.958253000
C        1.626621000      1.529287000      2.333083000
C        0.916350000      2.656496000      1.935711000
C       -0.464662000      2.758603000      2.158324000
C       -1.118940000      1.694496000      2.799625000
H       -0.919313000     -0.265835000      3.679177000
H        2.478402000     -0.711506000      2.915277000
H        2.702896000      1.473487000      2.145588000
H        1.443819000      3.477541000      1.441808000
H       -2.190285000      1.763245000      2.977026000
N       -1.111179000      3.922779000      1.725837000
O        1.610065000     -0.657493000      3.345358000
H       -0.503852000      4.619560000      1.309013000
C       -2.437606000      4.242141000      1.792439000
C       -2.770661000      5.614223000      1.263790000
H       -1.998072000      6.029499000      0.601876000
H       -3.727943000      5.563381000      0.727622000
H       -2.905139000      6.298620000      2.116926000
O       -3.290958000      3.505661000      2.258397000
Se       3.791419000     -1.578265000      0.085728000
C        1.909968000     -1.663280000      0.002298000
C        1.197565000     -0.488016000     -0.278968000
C        1.238345000     -2.885411000      0.164130000
C       -0.190504000     -0.534968000     -0.380185000
H        1.731247000      0.453811000     -0.416243000
C       -0.149168000     -2.915434000      0.082503000
H        1.801057000     -3.800819000      0.356478000
C       -0.860833000     -1.742869000     -0.187409000
H       -0.750270000      0.377316000     -0.598354000
H       -0.679718000     -3.860207000      0.221913000
H       -1.951253000     -1.774165000     -0.253605000
C        1.612110000     -4.894493000      3.242387000
C        1.984912000     -5.984887000      2.453766000
C        3.178718000     -5.960937000      1.732243000
C        4.005246000     -4.841273000      1.790247000
C        3.619490000     -3.764991000      2.589158000
C        2.430317000     -3.771723000      3.318100000
H        0.676643000     -4.917572000      3.805401000
H        1.336669000     -6.862781000      2.401074000
H        3.466514000     -6.813690000      1.113685000
H        4.936533000     -4.794582000      1.222458000
H        2.143854000     -2.907470000      3.918840000
N        4.438238000     -2.595576000      2.610602000
O        3.962161000     -1.460758000      2.006372000
H        5.700372000     -0.719753000      2.526762000
C        5.629997000     -2.472758000      3.153563000
C        6.287971000     -3.557899000      3.896029000
H        5.566834000     -4.296819000      4.261677000
H        7.003606000     -4.056322000      3.221253000
H        6.853398000     -3.120548000      4.729910000
O        6.258739000     -1.350490000      3.030993000


20
product
C       -0.414093000      0.547093000      3.156801000
C        0.962062000      0.449582000      2.931176000
C        1.619223000      1.512764000      2.302682000
C        0.909412000      2.642797000      1.911700000
C       -0.470937000      2.745297000      2.135499000
C       -1.126987000      1.676771000      2.766704000
H       -0.927696000     -0.283052000      3.647634000
H        2.538534000     -0.597992000      3.110771000
H        2.696212000      1.456065000      2.116714000
H        1.437688000      3.465282000      1.420964000
H       -2.198224000      1.745526000      2.945007000
N       -1.115932000      3.914518000      1.711322000
O        1.599998000     -0.670525000      3.330819000
H       -0.510356000      4.601998000      1.277083000
C       -2.434167000      4.253082000      1.814177000
C       -2.764253000      5.625748000      1.283554000
H       -1.995199000      6.036619000      0.614795000
H       -3.725326000      5.577006000      0.753661000
H       -2.891545000      6.312614000      2.135715000
O       -3.285491000      3.533879000      2.310714000
