# Supplementary material for: Redox‐Neutrale Selen‐katalysierte Isomerisierung von para‐Hydroxamsäuren zu para‐Aminophenolen
Source: Angew Chem Weinheim Bergstr Ger. 2021 Mar 24;133(25):13896–901. doi: 10.1002/ange.202100801 (PMC10946912; doi:10.1002/ange.202100801)
Supplement: Supplementary file 3 — Supplementary [file ANGE-133-13896-s003.zip]

Archive with 2 entries (2 files):
- Structures.xyz
- SI_ACIE_Hydroxylation_12Feb2021_woTitle.pdf
